# Supplementary material for: Ncx3-Induced Mitochondrial Dysfunction in Midbrain Leads to Neuroinflammation in Striatum of A53t-α-Synuclein Transgenic Old Mice
Source: Int J Mol Sci. 2021 Jul 30;22(15):8177. doi: 10.3390/ijms22158177 (PMC8347885; doi:10.3390/ijms22158177)
Supplement: Supplementary file 1 [file ijms-22-08177-s001.zip]

Archive with 1 entries (1 files):
- ijms-1305584-supplementary.pdf
